# Supplementary material for: Combined cellular and biochemical profiling of Bruton’s tyrosine kinase inhibitor nemtabrutinib reveals potential application in MAPK-driven cancers
Source: Front Oncol. 2025 Oct 22;15:1667291. doi: 10.3389/fonc.2025.1667291 (PMC12586182; doi:10.3389/fonc.2025.1667291)
Supplement: Supplementary file 4 [file Table1.xlsx]

## Sheet: Cell line information
	Supplementary Table S1: Overview of cancer cell lines included in the analyses
	Cell line name	Tissue	Disease	Supplier	Cat #	RRID	Medium	Cell line profiling	Gene mutation analysis	Comparative profiling	Gene expression analysis	Protein expression analysis	CRISPR gene dependency analysis	RNAi gene dependency analysis
	11-18	Lung	Lung adenocarcinoma	RIKEN	RCB2093	CVCL_6659	RPMI 1640 + 10% bovine calf serum	x	x
	5637	Urinary tract	Bladder carcinoma	ATCC	HTB-9	CVCL_0126	RPMI 1640 + 10% bovine calf serum	x	x	x	x	x	x
	769-P	Kidney	Renal cell carcinoma	ATCC	CRL-1933	CVCL_1050	RPMI 1640 + 10% bovine calf serum	x	x	x	x	x	x	x
	786-O	Kidney	Renal cell carcinoma	ATCC	CRL-1932	CVCL_1051	RPMI 1640 + 10% bovine calf serum	x	x	x	x	x	x	x
	A-172	Central nervous system	Glioblastoma	ATCC	CRL-1620	CVCL_0131	DMEM + 10% bovine calf serum	x	x	x	x	x	x	x
	A-204	Soft tissue	Embryonal rhabdomyosarcoma	ATCC	HTB-82	CVCL_1058	McCoy's + 10% bovine calf serum	x	x	x	x	x		x
	A-375	Skin	Amelanotic melanoma	ATCC	CRL-1619	CVCL_0132	DMEM + 10% bovine calf serum	x	x	x	x	x	x	x
	A-388	Skin	Skin squamous cell carcinoma	ATCC	CRL-7905	CVCL_1063	DMEM + 10% bovine calf serum	x	x	x	x		x
	A-427	Lung	Lung adenocarcinoma	ATCC	HTB-53	CVCL_1055	EMEM + 10% bovine calf serum	x	x	x	x		x	x
	A-498	Kidney	Renal cell carcinoma	ATCC	HTB-44	CVCL_1056	EMEM + 10% bovine calf serum	x	x	x	x	x		x
	A-549	Lung	Lung adenocarcinoma	ATCC	CCL-185	CVCL_0023	F-12K + 10% bovine calf serum	x	x	x	x	x	x	x
	A-673	Bone	Ewing sarcoma	ATCC	CRL-1598	CVCL_0080	DMEM + 10% bovine calf serum	x	x		x	x	x	x
	A-704	Kidney	Renal cell carcinoma	ATCC	HTB-45	CVCL_1065	EMEM + 10% bovine calf serum	x	x	x	x	x		x
	ACHN	Kidney	Papillary renal cell carcinoma	ATCC	CRL-1611	CVCL_1067	EMEM + 10% bovine calf serum	x	x	x	x	x		x
	AN3-CA	Uterus	Endometrial adenocarcinoma	ATCC	HTB-111	CVCL_0028	EMEM + 10% bovine calf serum	x	x	x	x	x		x
	AP-1060	Blood	Acute promyelocytic leukemia with PML-RARA	DSMZ	ACC 593	CVCL_1807	IMDM + 10% bovine calf serum	x	x
	AsPC-1	Pancreas	Pancreatic ductal adenocarcinoma	ATCC	CRL-1682	CVCL_0152	RPMI 1640 + 10% bovine calf serum	x	x	x	x	x	x	x
	AU565	Breast	Breast adenocarcinoma	ATCC	CRL-2351	CVCL_1074	RPMI 1640 + 10% bovine calf serum	x	x	x	x	x	x	x
	BL-70	Lymphocyte	Burkitt lymphoma	DSMZ	ACC233	CVCL_1088	RPMI 1640 + 20% heat-inactivated bovine calf serum + 1 mM sodium pyruvate + 50 µM 2-mercaptoethanol	x	x		x	x	x
	BT-20	Breast	Invasive breast carcinoma of no special type	ATCC	HTB-19	CVCL_0178	EMEM + 10% bovine calf serum	x	x	x	x	x		x
	BT-474	Breast	Invasive breast carcinoma of no special type	ATCC	HTB-20	CVCL_0179	DMEM + 20% fetal calf serum + 10 µg/mL human insulin	x	x		x	x		x
	BT-549	Breast	Invasive breast carcinoma of no special type	ATCC	HTB-122	CVCL_1092	RPMI 1640 + 10% bovine calf serum	x	x	x	x		x	x
	BxPC-3	Pancreas	Pancreatic ductal adenocarcinoma	ATCC	CRL-1687	CVCL_0186	RPMI 1640 + 10% bovine calf serum	x	x	x	x	x	x	x
	C-33 A	Cervix	Cervical squamous cell carcinoma	ATCC	HTB-31	CVCL_1094	EMEM + 10% bovine calf serum	x	x	x	x		x
	CAL-27	Upper aerodigestive	Tongue squamous cell carcinoma	ATCC	CRL-2095	CVCL_1107	DMEM + 10% bovine calf serum	x	x	x	x	x	x	x
	CCF-STTG1	Central nervous system	Astrocytoma	ATCC	CRL-1718	CVCL_1118	RPMI 1640 + 10% bovine calf serum	x	x	x	x	x	x
	CCRF-CEM	Blood	Childhood T acute lymphoblastic leukemia	ATCC	CCL-119	CVCL_0207	RPMI 1640 + 10% bovine calf serum	x	x	x
	CCRF-HSB-2	Blood	Childhood T acute lymphoblastic leukemia	DSMZ	ACC435	CVCL_1859	RPMI 1640 + 10% bovine calf serum	x
	COLO 205	Colorectal	Colon adenocarcinoma	ATCC	CCL-222	CVCL_0218	RPMI 1640 + 10% bovine calf serum	x	x	x			x	x
	COLO 829	Skin	Cutaneous melanoma	ATCC	CRL-1974	CVCL_1137	RPMI 1640 + 10% bovine calf serum	x	x	x	x	x		x
	CTV-1	Blood	Adult T acute lymphoblastic leukemia	DSMZ	ACC40	CVCL_1150	RPMI 1640 + 10% bovine calf serum	x	x
	Daoy	Central nervous system	Medulloblastoma	ATCC	HTB-186	CVCL_1167	EMEM + 10% bovine calf serum	x	x	x	x	x	x	x
	DB	Lymphocyte	Diffuse large B-cell lymphoma germinal center B-cell type	ATCC	CRL-2289	CVCL_1168	RPMI 1640 + 10% bovine calf serum	x	x	x	x	x	x	x
	DEL	Lymphocyte	Anaplastic large cell lymphoma, ALK-positive	DSMZ	ACC 338	CVCL_1170	RPMI 1640 + 10% bovine calf serum	x	x		x	x	x
	DLD-1	Colorectal	Colon adenocarcinoma	ATCC	CCL-221	CVCL_0248	RPMI 1640 + 10% bovine calf serum	x	x	x	x		x	x
	DoHH2	Lymphocyte	Diffuse large B-cell lymphoma germinal center B-cell type	DSMZ	ACC47	CVCL_1179	RPMI 1640 + 10% bovine calf serum	x	x		x	x
	DoTc2 4510	Cervix	Cervical carcinoma	ATCC	CRL-7920	CVCL_1181	DMEM + 10% bovine calf serum	x	x	x	x		x
	DU145	Prostate	Prostate carcinoma	ATCC	HTB-81	CVCL_0105	EMEM + 10% bovine calf serum	x	x	x		x	x	x
	DU4475	Breast	Breast carcinoma	ATCC	HTB-123	CVCL_1183	RPMI 1640 + 10% bovine calf serum	x	x	x	x	x	x	x
	EoL-1	Blood	Chronic eosinophilic leukemia, not otherwise specified	DSMZ	ACC 386	CVCL_0258	RPMI 1640 + 10% bovine calf serum	x	x		x	x	x
	ES-2	Ovary	Ovarian clear cell adenocarcinoma	ATCC	CRL-1978	CVCL_3509	McCoy's + 10% bovine calf serum	x	x	x	x	x	x	x
	FaDu	Upper aerodigestive	Hypopharyngeal squamous cell carcinoma	ATCC	HTB-43	CVCL_1218	EMEM + 10% bovine calf serum	x	x	x	x	x	x	x
	G-361	Skin	Melanoma	ATCC	CRL-1424	CVCL_1220	McCoy's + 10% bovine calf serum	x	x	x	x	x		x
	H9	Lymphocyte	Sezary syndrome	ATCC	HTB-176	CVCL_1240	RPMI 1640 + 10% bovine calf serum	x	x
	HCC1954	Breast	Breast ductal carcinoma	ATCC	CRL-2338	CVCL_1259	RPMI 1640 + 10% bovine calf serum	x	x		x	x	x	x
	HCC4006	Lung	Lung adenocarcinoma	ATCC	CRL-2871	CVCL_1269	RPMI 1640 + 10% bovine calf serum	x	x		x	x		x
	HCC827	Lung	Lung adenocarcinoma	ATCC	CRL-2868	CVCL_2063	RPMI 1640 + 10% bovine calf serum	x	x		x	x	x	x
	HCT 116	Colorectal	Colon carcinoma	ATCC	CCL-247	CVCL_0291	McCoy's + 10% bovine calf serum	x	x	x	x	x	x	x
	HCT 15	Colorectal	Colon adenocarcinoma	ATCC	CCL-225	CVCL_0292	RPMI 1640 + 10% bovine calf serum	x	x	x	x	x	x	x
	HEC-1	Uterus	Endometrial adenocarcinoma	JCRB	JCRB0042	CVCL_1274	EMEM + 10% bovine calf serum	x	x		x		x
	HEC-1-B	Uterus	Endometrial adenocarcinoma	ATCC	HTB-113	CVCL_0294	EMEM + 10% bovine calf serum	x	x		x	x	x
	HEC-251	Uterus	Endometrial carcinoma	JCRB	JCRB1141	CVCL_2927	EMEM + 10% bovine calf serum	x	x		x	x	x	x
	HEC-6	Uterus	Endometrial endometrioid adenocarcinoma, variant with squamous differentiation	JCRB	JCRB1118	CVCL_2931	EMEM + 10% bovine calf serum	x	x		x	x	x	x
	Hep-G2	Liver	Hepatoblastoma	ATCC	HB-8065	CVCL_0027	EMEM + 10% bovine calf serum	x	x		x	x	x	x
	HL-60	Blood	Adult acute myeloid leukemia	ATCC	CCL-240	CVCL_0002	IMDM + 10% bovine calf serum	x	x	x	x	x		x
	Hs 578T	Breast	Invasive breast carcinoma of no special type	ATCC	HTB-126	CVCL_0332	DMEM + 10% bovine calf serum	x	x	x	x	x	x	x
	Hs 746.T	Gastric	Gastric adenocarcinoma	ATCC	HTB-135	CVCL_0333	DMEM + 10% bovine calf serum	x	x	x	x	x	x
	Hs 766T	Pancreas	Pancreatic adenocarcinoma	ATCC	HTB-134Â Â	CVCL_0334	DMEM + 10% bovine calf serum	x	x	x	x	x	x	x
	Hs 852.T	Skin	Melanoma	ATCC	CRL-7585	CVCL_0950	DMEM + 10% bovine calf serum	x	x		x	x	x	x
	HT	Lymphocyte	Diffuse large B-cell lymphoma germinal center B-cell type	ATCC	CRL-2260	CVCL_1290	RPMI 1640 + 10% bovine calf serum	x	x	x	x	x	x
	HT-1080	Soft tissue	Fibrosarcoma	ATCC	CCL-121	CVCL_0317	EMEM + 10% bovine calf serum	x	x	x	x	x	x	x
	HT-29	Colorectal	Colon adenocarcinoma	ATCC	HTB-38	CVCL_0320	McCoy's + 10% bovine calf serum	x	x		x	x	x	x
	HuTu 80	Gastric	Duodenal adenocarcinoma	ATCC	HTB-40	CVCL_1301	EMEM + 10% bovine calf serum	x	x	x	x			x
	J82	Urinary tract	Bladder carcinoma	ATCC	HTB-1	CVCL_0359	EMEM + 10% bovine calf serum	x	x	x	x	x	x
	JAR	Uterus	Gestational choriocarcinoma	ATCC	HTB-144	CVCL_0360	RPMI 1640 + 10% bovine calf serum	x	x	x	x		x
	JM-1	Blood	B acute lymphoblastic leukemia	ATCC	CRL-10423	CVCL_3532	IMDM + 10% bovine calf serum	x	x		x	x	x
	Jurkat E6.1	Blood	Childhood T acute lymphoblastic leukemia	ATCC	TIB-152	CVCL_0367	RPMI 1640 + 10% bovine calf serum	x	x	x	x	x	x
	K-562	Blood	Blast phase chronic myelogenous leukemia, BCR-ABL1 positive	ATCC	CCL-243	CVCL_0004	IMDM + 10% bovine calf serum	x	x	x	x	x	x	x
	Kasumi-1	Blood	Childhood acute myeloid leukemia with maturation	ATCC	CRL-2724	CVCL_0589	RPMI 1640 + 10% bovine calf serum	x	x		x	x	x	x
	KATO III	Gastric	Gastric signet ring cell adenocarcinoma	ATCC	HTB-103	CVCL_0371	IMDM + 10% bovine calf serum	x	x	x	x	x	x	x
	KG-1	Blood	Adult acute myeloid leukemia	ATCC	CCL-246	CVCL_0374	IMDM + 10% bovine calf serum	x	x	x	x	x
	KLE	Uterus	Endometrial adenocarcinoma	ATCC	CRL-1622	CVCL_1329	DMEM/F12 + 10% bovine calf serum	x	x	x	x	x	x
	KMS-11	Plasma cell	Plasma cell myeloma	JCRB	JCRB1179	CVCL_2989	RPMI 1640 + 10% bovine calf serum	x	x		x	x	x
	Ku812	Blood	Chronic myelogenous leukemia, BCR-ABL1 positive	ATCC	CRL-2099	CVCL_0379	RPMI 1640 + 10% bovine calf serum	x	x	x	x	x	x
	L-82	Lymphocyte	Anaplastic large cell lymphoma, ALK-positive	DSMZ	ACC 597	CVCL_2098	RPMI 1640 + 10% bovine calf serum	x			x
	LC-2/ad	Lung	Lung adenocarcinoma	RIKEN	RCB0440	CVCL_1373	RPMI 1640 + 10% bovine calf serum	x	x
	LNCaP clone FGC	Prostate	Prostate carcinoma	ATCC	CRL-1740	CVCL_1379	RPMI 1640 + 10% bovine calf serum	x	x	x	x	x	x	x
	LoVo	Colorectal	Colon adenocarcinoma	ATCC	CCL-229	CVCL_0399	F-12K + 10% bovine calf serum	x	x	x	x	x	x	x
	LS174T	Colorectal	Colon adenocarcinoma	ATCC	CL-188	CVCL_1384	EMEM + 10% bovine calf serum	x	x	x
	LS411N	Colorectal	Cecum adenocarcinoma	ATCC	CRL-2159	CVCL_1385	RPMI 1640 + 10% bovine calf serum	x	x	x	x	x	x	x
	MCF-7	Breast	Invasive breast carcinoma of no special type	ATCC	HTB-22	CVCL_0031	EMEM + 10% bovine calf serum + 10 µg/mL human insulin	x	x	x	x	x	x	x
	MDA-MB-231	Breast	Breast adenocarcinoma	ATCC	HTB-26	CVCL_0062	RPMI 1640 + 10% bovine calf serum	x	x		x	x	x	x
	MDA-MB-453	Breast	Breast adenocarcinoma	ATCC	HTB-131	CVCL_0418	RPMI 1640 + 10% bovine calf serum	x	x		x	x	x	x
	MDA-MB-468	Breast	Breast adenocarcinoma	ATCC	HTB-132	CVCL_0419	RPMI 1640 + 10% bovine calf serum	x	x		x	x	x	x
	MeWo	Skin	Cutaneous melanoma	ATCC	HTB-65	CVCL_0445	EMEM + 10% bovine calf serum	x	x	x	x	x		x
	MG-63	Bone	Osteosarcoma	ATCC	CRL-1427	CVCL_0426	EMEM + 10% bovine calf serum	x	x	x	x	x	x
	MIA PaCa-2	Pancreas	Pancreatic ductal adenocarcinoma	ATCC	CRL-1420	CVCL_0428	DMEM + 10% bovine calf serum	x	x	x	x	x	x	x
	MKN45	Gastric	Gastric adenocarcinoma	DSMZ	ACC 409	CVCL_0434	RPMI 1640 + 10% bovine calf serum	x	x		x	x	x	x
	MM1.R	Plasma cell	Plasma cell myeloma	ATCC	CRL-2975	CVCL_8794	RPMI 1640 + 10% bovine calf serum	x
	MM1.S	Plasma cell	Plasma cell myeloma	ATCC	CRL-2974	CVCL_8792	RPMI 1640 + 10% bovine calf serum	x	x		x	x	x	x
	MOLM-13	Blood	Adult acute myeloid leukemia	DSMZ	ACC 554	CVCL_2119	RPMI 1640 + 10% bovine calf serum	x	x		x	x	x	x
	MOLT-4	Blood	Adult T acute lymphoblastic leukemia	ATCC	CRL-1582	CVCL_0013	RPMI 1640 + 10% bovine calf serum	x	x	x
	MSTO-211H	Lung	Pleural biphasic mesothelioma	ATCC	CRL-2081	CVCL_1430	RPMI 1640 + 10% bovine calf serum	x	x		x	x	x
	MV4-11	Blood	Childhood acute monocytic leukemia	ATCC	CRL-9591	CVCL_0064	IMDM + 10% bovine calf serum	x	x		x	x	x	x
	NCC-IT	Embryo	Testicular embryonal carcinoma	ATCC	CRL-2073	CVCL_1451	RPMI 1640 + 10% bovine calf serum	x	x	x	x
	NCI-H1650	Lung	Minimally invasive lung adenocarcinoma	ATCC	CRL-5883	CVCL_1483	RPMI 1640 + 10% bovine calf serum	x	x		x	x	x	x
	NCI-H1975	Lung	Lung adenocarcinoma	ATCC	CRL-5908	CVCL_1511	RPMI 1640 + 10% bovine calf serum	x	x		x	x	x	x
	NCI-H2052	Lung	Pleural sarcomatoid mesothelioma	ATCC	CRL-5915	CVCL_1518	RPMI 1640 + 10% bovine calf serum	x	x		x	x	x	x
	NCI-H2172	Lung	Lung non-small cell carcinoma	ATCC	CRL-5930	CVCL_1537	RPMI 1640 + 10% bovine calf serum	x	x		x	x	x	x
	NCI-H2228	Lung	Lung adenocarcinoma	ATCC	CRL-5935	CVCL_1543	RPMI 1640 + 10% bovine calf serum	x	x		x	x		x
	NCI-H226	Lung	Pleural epithelioid mesothelioma	ATCC	CRL-5826	CVCL_1544	RPMI 1640 + 10% bovine calf serum	x	x		x	x	x
	NCI-H2452	Lung	Pleural biphasic mesothelioma	ATCC	CRL-5946	CVCL_1553	RPMI 1640 + 10% bovine calf serum	x	x		x	x	x	x
	NCI-H460	Lung	Lung large cell carcinoma	ATCC	HTB-177	CVCL_0459	RPMI 1640 + 10% bovine calf serum	x	x	x	x	x	x	x
	NCI-H661	Lung	Lung large cell carcinoma	ATCC	HTB-183	CVCL_1577	RPMI 1640 + 10% bovine calf serum	x	x	x	x	x	x	x
	NCI-H716	Colorectal	Cecum adenocarcinoma	ATCC	CCL-251	CVCL_1581	RPMI 1640 + 10% bovine calf serum	x	x		x	x	x	x
	NCI-H82	Lung	Lung small cell carcinoma	ATCC	HTB-175	CVCL_1591	RPMI 1640 + 10% bovine calf serum	x	x	x	x	x	x
	NOMO-1	Blood	Adult acute monocytic leukemia	DSMZ	ACC 542	CVCL_1609	RPMI 1640 + 10% bovine calf serum	x	x		x	x	x	x
	OVCAR-3	Ovary	High grade ovarian serous adenocarcinoma	ATCC	HTB-161	CVCL_0465	RPMI 1640 + 10% bovine calf serum	x	x	x	x	x	x	x
	PA-1	Ovary	Ovarian mixed germ cell tumor	ATCC	CRL-1572	CVCL_0479	EMEM + 10% bovine calf serum	x	x	x	x		x
	PC-3	Prostate	Prostate carcinoma	ATCC	CRL-1435	CVCL_0035	F-12K + 10% bovine calfsSerum	x	x	x	x	x	x	x
	PFSK-1	Central nervous system	Primitive neuroectodermal tumor	ATCC	CRL-2060	CVCL_1642	RPMI 1640 + 10% bovine calf serum	x	x	x	x		x
	RD	Soft tissue	Embryonal rhabdomyosarcoma	ATCC	CCL-136	CVCL_1649	DMEM + 10% bovine calf serum	x	x	x	x	x	x	x
	RD-ES	Bone	Ewing sarcoma	ATCC	HTB-166	CVCL_2169	RPMI 1640 + 10% bovine calf serum	x	x		x	x	x	x
	REC-1	Lymphocyte	Mantle cell lymphoma	DSMZ	ACC 584	CVCL_1884	RPMI 1640 + 10% fetal calf serum	x	x		x	x
	Rh30	Soft tissue	Alveolar rhabdomyosarcoma	ATCC	CRL-2061	CVCL_0041	RPMI 1640 + 10% bovine calf serum	x	x	x	x	x	x	x
	RKO	Colorectal	Colon carcinoma	ATCC	CRL-2577	CVCL_0504	EMEM + 10% bovine calf serum	x	x	x	x	x	x	x
	RL	Lymphocyte	Diffuse large B-cell lymphoma	ATCC	CRL-2261	CVCL_1660	RPMI 1640 + 10% bovine calf serum	x	x	x	x	x	x	x
	RL95-2	Uterus	Endometrial adenosquamous carcinoma	ATCC	CRL-1671	CVCL_0505	DMEM/F12 + 10% bovine calf serum	x	x	x	x	x	x	x
	RPMI-7951	Skin	Melanoma	ATCC	HTB-66	CVCL_1666	EMEM + 10% bovine calf serum	x	x	x	x	x	x	x
	RS4;11	Blood	Adult B acute lymphoblastic leukemia	ATCC	CRL-1873	CVCL_0093	RPMI 1640 + 10% bovine calf serum	x	x	x	x	x		x
	RT-4	Urinary tract	Bladder carcinoma	ATCC	HTB-2	CVCL_0036	McCoy's + 10% bovine calf serum	x	x	x	x	x
	SHP-77	Lung	Lung small cell carcinoma	ATCC	CRL-2195	CVCL_1693	RPMI 1640 + 10% bovine calf serum	x	x	x	x	x	x	x
	SK-BR-3	Breast	Breast adenocarcinoma	ATCC	HTB-30	CVCL_0033	McCoy's + 10% bovine calf serum	x	x		x	x	x	x
	SK-N-AS	Peripheral nervous system	Neuroblastoma	ATCC	CRL-2137	CVCL_1700	DMEM + 10% bovine calf serum	x	x	x	x	x	x	x
	SK-N-FI	Peripheral nervous system	Neuroblastoma	ATCC	CRL-2142	CVCL_1702	DMEM + 10% bovine calf serum	x	x	x	x	x	x	x
	SK-N-MC	Bone	Askin tumor	ATCC	HTB-103	CVCL_0530	EMEM + 10% bovine calf serum	x			x	x	x	x
	SK-N-SH	Peripheral nervous system	Neuroblastoma	ATCC	HTB-11	CVCL_0531	EMEM + 10% bovine calf serum	x	x		x	x	x	x
	SK-OV-3	Ovary	Ovarian serous cystadenocarcinoma	ATCC	HTB-77	CVCL_0532	McCoy's + 10% bovine calf serum	x	x		x	x	x	x
	SNU-16	Gastric	Gastric adenocarcinoma	ATCC	CRL-974	CVCL_0076	RPMI 1640 + 10% bovine calf serum	x	x		x	x	x
	SNU-5	Gastric	Gastric adenocarcinoma	ATCC	CRL-5973	CVCL_0078	IMDM + 10% bovine calf serum	x	x	x	x	x	x	x
	SNU-C2B	Colorectal	Cecum adenocarcinoma	ATCC	CCL-250	CVCL_1710	RPMI 1640 + 10% bovine calf serum	x	x	x
	SR	Lymphocyte	Anaplastic large cell lymphoma, ALK-positive	ATCC	CRL-2262	CVCL_1711	RPMI 1640 + 10% bovine calf serum	x	x	x	x	x
	SU-DHL-1	Lymphocyte	Anaplastic large cell lymphoma, ALK-positive	ATCC	CRL-2955	CVCL_0538	RPMI 1640 + 10% bovine calf serum	x	x	x	x		x
	SU-DHL-6	Lymphocyte	Diffuse large B-cell lymphoma germinal center B-cell type	ATCC	CRL-2959	CVCL_2206	RPMI 1640 + 10% bovine calf serum	x	x	x	x	x		x
	SUP-T1	Blood	Childhood T lymphoblastic lymphoma	DSMZ	ACC140	CVCL_1714	RPMI 1640 + 10% bovine calf serum	x	x	x	x	x	x	x
	SW1573	Lung	Minimally invasive lung adenocarcinoma	ATCC	CRL-2170	CVCL_1720	RPMI 1640 + 10% bovine calf serum	x	x		x	x	x	x
	SW48	Colorectal	Colon adenocarcinoma	ATCC	CCL-231	CVCL_1724	RPMI 1640 + 10% bovine calf serum	x	x	x	x	x	x	x
	SW480	Colorectal	Colon adenocarcinoma	ATCC	CCL-228	CVCL_0546	RPMI 1640 + 10% bovine calf serum	x	x	x	x	x		x
	SW620	Colorectal	Colon adenocarcinoma	ATCC	CCL-227	CVCL_0547	RPMI 1640 + 10% bovine calf serum	x	x	x	x	x	x	x
	SW626	Colorectal	Colon adenocarcinoma	ATCC	HTB-78	CVCL_1725	RPMI 1640 + 10% bovine calf serum	x	x	x	x		x
	SW684	Soft tissue	Fibrosarcoma	ATCC	HTB-91	CVCL_1726	RPMI 1640 + 10% bovine calf serum	x	x
	SW780	Urinary tract	Bladder carcinoma	ATCC	CRL-2169	CVCL_1728	RPMI 1640 + 10% fetal calf serum	x	x		x	x		x
	SW837	Colorectal	Rectal adenocarcinoma	ATCC	CCL-235	CVCL_1729	RPMI 1640 + 10% bovine calf serum	x	x	x	x	x	x	x
	SW872	Soft tissue	Liposarcoma	ATCC	HTB-92	CVCL_1730	RPMI 1640 + 10% bovine calf serum	x	x	x
	SW900	Lung	Lung squamous cell carcinoma	ATCC	HTB-59	CVCL_1731	RPMI 1640 + 10% bovine calf serum	x	x	x	x	x
	SW948	Colorectal	Colon adenocarcinoma	ATCC	CCL-237	CVCL_0632	RPMI 1640 + 10% bovine calf serum	x	x	x	x	x	x	x
	SW982	Soft tissue	Biphasic synovial sarcoma	ATCC	HTB-93	CVCL_1734	RPMI 1640 + 10% bovine calf serum	x	x	x	x		x
	T24	Urinary tract	Bladder carcinoma	ATCC	HTB-4	CVCL_0554	McCoy's + 10% bovine calf serum	x	x	x	x	x	x	x
	T98G	Central nervous system	Glioblastoma	ATCC	CRL-1690	CVCL_0556	EMEM + 10% bovine calf serum	x	x	x	x	x	x	x
	TCCSUP	Urinary tract	Bladder carcinoma	ATCC	HTB-5	CVCL_1738	EMEM + 10% bovine calf serum	x	x	x	x	x	x	x
	THP-1	Blood	Childhood acute monocytic leukemia	ATCC	TIB-202	CVCL_0006	RPMI 1640 + 10% bovine calf serum	x	x	x	x	x	x	x
	TOV-112D	Ovary	Ovarian endometrioid adenocarcinoma	ATCC	CRL-11731	CVCL_3612	RPMI 1640 + 10% bovine calf serum	x	x		x	x	x	x
	TOV-21G	Ovary	Ovarian clear cell adenocarcinoma	ATCC	CRL-11730	CVCL_3613	RPMI 1640 + 10% bovine calf serum	x	x		x	x	x	x
	TT	Thyroid	Hereditary thyroid gland medullary carcinoma	ATCC	CRL-1803	CVCL_1774	F-12K + 10% bovine calf serum	x	x	x	x	x
	U-118MG	Central nervous system	Astrocytoma	ATCC	HTB-15	CVCL_0633	DMEM + 10% bovine calf serum	x	x	x	x	x	x	x
	U2OS	Bone	Osteosarcoma	ATCC	HTB-96	CVCL_0042	McCoy's + 10% bovine calf serum	x	x	x	x	x	x	x
	U-87MG ATCC	Central nervous system	Glioblastoma	ATCC	HTB-14	CVCL_0022	EMEM + 10% bovine calf serum	x	x	x	x	x	x	x
	UM-UC-3	Urinary tract	Bladder carcinoma	ATCC	CRL-1749	CVCL_1783	EMEM + 10% bovine calf serum	x	x		x	x	x	x
	UWB1.289	Ovary	Ovarian carcinoma	ATCC	CRL-2945	CVCL_B079	RPMI 1640 + 15% fetal calf serum + 1% MEGS [1]	x	x		x		x
	VA-ES-BJ	Soft tissue	Epithelioid sarcoma	ATCC	CRL-2138	CVCL_1785	DMEM + 10% bovine calf serum	x	x	x	x		x
	[1] MEGS is mammary epithelial growth supplement
