# Supplementary material for: Combined cellular and biochemical profiling of Bruton’s tyrosine kinase inhibitor nemtabrutinib reveals potential application in MAPK-driven cancers
Source: Front Oncol. 2025 Oct 22;15:1667291. doi: 10.3389/fonc.2025.1667291 (PMC12586182; doi:10.3389/fonc.2025.1667291)
Supplement: Supplementary file 5 [file Table2.xlsx]

## Sheet: Kinase inhibitor data set
	Supplementary Table S2: Kinase inhibitors used for the analyses
	Inhibitor	Primary target	Supplier	Cell line panel
	acalabrutinib	BTK	MedChemExpress	102
	fenebrutinib	BTK	MedKoo	102
	ibrutinib	BTK / EGFR	Axon Medchem	102
	pirtobrutinib	BTK	ChemScene	102
	vecabrutinib	BTK	ChemScene	102
	zanubrutinib	BTK	Activate Scientific	102
	A-420983	LCK	Synthesized internally	102
	abemaciclib	CDK4 / CDK6	MedKoo	102
	adavosertib [1]	WEE1	MedKoo	102
	afatinib	EGFR	Selleck Chemicals	102
	alectinib	ALK	Axon Medchem	102
	alpelisib	PI3Kα	LC Laboratories	102
	AMG-900 [1]	Aurora kinases	ChemScene	102
	asciminib	ABL	MedKoo	102
	AT7519	CDK	Selleck Chemicals	102
	AT9283	Aurora kinases / JAK2 / JAK3	Selleck Chemicals	66
	avapritinib	KIT / PDGFRA	MedKoo	102
	avutometinib	RAF / MEK	MedChemExpress	102
	axitinib	VEGFR / PDGFR	LC Laboratories	102
	AZD8055	mTOR	Selleck Chemicals	66
	azenosertib [1]	WEE1	Selleck Chemicals	102
	BAY 1217389 [1]	TTK	Synthesized internally	102
	BAY-320 [1]	BUB1	Synthesized internally	66
	BDTX-1535	EGFR	MedKoo	102
	belvarafenib	pan-RAF	MedKoo	102
	berzosertib	ATR	MedKoo	102
	BI 2536	PLK1	Synthesized internally	102
	binimetinib	MEK	MedKoo	102
	BLU-945	EGFR	MedChemExpress	102
	BLU9931	FGFR4	Selleck Chemicals	102
	BOS172722 [1]	TTK	ChemScene	102
	bosutinib	ABL	Selleck Chemicals	102
	brigatinib	ALK / ROS1	Selleck Chemicals	102
	brivanib	VEGFR	Selleck Chemicals	66
	buparlisib	PI3K	Selleck Chemicals	102
	cabozantinib	MET / VEGFR	Selleck Chemicals	102
	capivasertib	pan-AKT	MedChemTronica	102
	capmatinib	c-MET	MedKoo	102
	ceralasertib	ATR	MedChemExpress	102
	ceritinib	ALK	Selleck Chemicals	102
	cetuximab	EGFR	Evidentic	102
	CFI-402257 [1]	TTK	ChemScene	102
	CHIR-124	CHK1	Selleck Chemicals	102
	cobimetinib	MEK	Axon Medchem	102
	copanlisib	PI3K	MedChemExpress	102
	crenolanib	FLT3 / PDGFRα / PDGFRβ	ChemScene	102
	crizotinib	ALK / MET	Selleck Chemicals	102
	CYC116	Aurora kinases	Selleck Chemicals	66
	dabrafenib	BRAF-monomer	Selleck Chemicals	102
	dacomitinib	EGFR	Selleck Chemicals	102
	dactolisib	PI3K / mTOR	Selleck Chemicals	66
	danusertib [1]	Aurora kinases	Selleck Chemicals	102
	dasatinib	ABL / VEGFR	LC Laboratories	102
	Debio 0123 [1]	WEE1	Selleck Chemicals	102
	derazantinib	FGFR1 / FGFR2 / FGFR3	MedKoo	102
	dinaciclib	CDK	Selleck Chemicals	102
	duvelisib	PI3K	Selleck Chemicals	102
	elimusertib	ATR	MedKoo	102
	encorafenib	BRAF -monomer	MedKoo	102
	entrectinib	NTRK / ROS1	MedKoo	102
	erdafitinib	FGFR	MedKoo	102
	erlotinib	EGFR	LC Laboratories	102
	everolimus	mTOR	Selleck Chemicals	102
	fostamatinib	SYK	MedKoo	102
	futibatinib	FGFR	MedKoo	102
	gefitinib	EGFR	LC Laboratories	102
	gilteritinib	FLT3	ChemScene	102
	GSK1070916 [1]	Aurora kinases	ChemieTek	102
	GSK461364 [1]	PLK1	Selleck Chemicals	102
	Herceptin [1]	HER2 / neu	Pharmacy	102
	idelalisib	PI3Kδ	Selleck Chemicals	102
	imatinib	ABL	LC Laboratories	102
	infigratinib	FGFR	LC Laboratories	102
	ipatasertib	pan-AKT	MedKoo	102
	JBJ-09-063	EGFR	MedChemTronica	102
	Kadcyla [1]	HER2 / neu	Pharmacy	102
	KU-60019	ATM	Selleck Chemicals	102
	lapatinib	EGFR	LC Laboratories	102
	lenvatinib	Multikinase	Selleck Chemicals	102
	lifirafenib	RAF / EGFR	MedChemExpress	102
	linsitinib	IGF1R	MedChemTronica	102
	lirafugratinib	FGFR2	MedChemTronica	102
	lorlatinib	ALK / ROS1	ChemScene	102
	LY3009120	pan-RAF	MedChemTronica	102
	LY3295668 [1]	Aurora kinase A	ChemScene	102
	masitinib	KIT / PDGFRα / PDGFRβ	Selleck Chemicals	102
	midostaurin	FLT3	MedChemExpress	102
	miransertib	pan-AKT	MedKoo	102
	MK-5108 [1]	Aurora kinase A	Selleck Chemicals	102
	MK-8353	ERK1 / ERK2	MedChemTronica	102
	MLN8054 [1]	Aurora kinases	Selleck Chemicals	102
	mobocertinib	EGFR	MedChemExpress	102
	naporafenib	BRAF / CRAF	MedKoo	102
	nedisertib	DNA-PK	Selleck Chemicals	102
	neratinib	EGFR	Selleck Chemicals	102
	nilotinib	ABL	LC Laboratories	102
	nintedanib	Multikinase	Selleck Chemicals	102
	NMS-P153 [1]	TTK	Synthesized internally	102
	NMS-P715 [1]	TTK	Synthesized internally	66
	osimertinib	EGFR	Selleck Chemicals	102
	palbociclib	CDK4 / CDK6	Selleck Chemicals	102
	pazopanib	Multikinase	MedKoo	102
	pemigatinib	FGFR	ChemScene	102
	PHA-793887	CDK	Selleck Chemicals	102
	plixorafenib	BRAF-monomer	Selleck Chemicals	102
	ponatinib	ABL	MedKoo	102
	pralsetinib	RET	ChemieTek	102
	quizartinib	FLT3	MedKoo	102
	rebastinib	ABL	Selleck Chemicals	102
	regorafenib	Multikinase	LC Laboratories	102
	reversine [1]	TTK	Selleck Chemicals	66
	ribociclib	CDK4 / CDK6	LC Laboratories	102
	ripretinib	KIT / PDGFRα	ChemScene	102
	MPI-0479605	TTK	Synthesized internally	66
	Mps1-IN-1 [1]	TTK	Tocris Bioscience	66
	ruxolitinib	JAK	Selleck Chemicals	102
	sapanisertib	mTOR	Selleck Chemicals	102
	SCH772984	ERK	MedChemTronica	102
	SCH900776	CHK1	Selleck Chemicals	102
	selpercatinib	RET	ChemieTek	102
	selumetinib	MEK	Selleck Chemicals	102
	sorafenib	Multikinase	LC Laboratories	102
	sunitinib	Multikinase	LC Laboratories	102
	tamatinib	SYK	ChemScene	102
	taselisib	PI3Kα / PI3Kγ / PI3Kδ	MedKoo	66
	temsirolimus	mTOR	Selleck Chemicals	66
	tepotinib	MET	GLPBio	102
	tomivosertib [1]	MNK1 / MNK2	Selleck Chemicals	102
	tozasertib [1]	Aurora kinases	MedKoo	102
	trametinib	MEK	LC Laboratories	102
	tucatinib	HER2	MedKoo	102
	ulixertinib	ERK1 / ERK2	MedKoo	102
	vandetanib	Multikinase	Selleck Chemicals	102
	vemurafenib	BRAF-monomer	Selleck Chemicals	102
	volasertib [1]	PLK1	MedKoo	102
	[1] Cell lines were incubated with compound for 120 hours
