# Supplementary material for: Combined cellular and biochemical profiling of Bruton’s tyrosine kinase inhibitor nemtabrutinib reveals potential application in MAPK-driven cancers
Source: Front Oncol. 2025 Oct 22;15:1667291. doi: 10.3389/fonc.2025.1667291 (PMC12586182; doi:10.3389/fonc.2025.1667291)
Supplement: Supplementary file 6 [file Table3.xlsx]

## Sheet: Biochemical kinase profiling
	Supplementary Table S3: Percentage inhibition of kinase enzyme activity by 1 µmol/L of BTK inhibitor
	Kinase	acalabrutinib	ibrutinib	zanubrutinib	nemtabrutinib	pirtobrutinib
	ABL	-2.81408	7.80131	-4.52483	56.26	2.25932
	ACK	14.056	72.7395	10.8246	98.6211	13.0497
	ALK	5.26662	5.44617	2.23117	50.653	6.6736
	ARG	3.52551	6.86021	-3.68308	62.6842	-0.470797
	AXL	-0.457012	8.96887	4.55604	84.5244	-1.48456
	BLK	8.42821	101.194	98.4061	102.699	30.8682
	BMX	71.3184	101.936	97.4134	100.048	29.3509
	BRK	51.0533	102.781	98.9711	100.314	89.8086
	BTK	94.9476	99.87	94.3927	97.0725	98.0856
	CSK	6.97065	103.467	82.0087	98.6637	79.145
	DDR1	7.80464	37.1672	3.05453	93.811	2.52152
	DDR2	6.23227	17.342	-3.23084	93.9227	9.58215
	EGFR	19.3852	89.1139	92.0717	99.7678	85.261
	EPHA1	-0.591175	49.82	-1.86148	58.5398	-1.27364
	EPHA2	-3.60025	6.82806	-0.0988631	33.129	4.52883
	EPHA3	-2.0674	3.80062	-0.203583	50.57	-5.45537
	EPHA4	-3.03344	12.6318	0.0391696	82.3443	9.49942
	EPHA5	-1.17483	25.7268	13.9647	100.38	0.448897
	EPHA6	-2.36598	92.6352	0.757767	49.0275	6.36088
	EPHA7	-3.5413	6.99378	-7.83937	94.0483	-9.86305
	EPHA8	6.50681	54.6847	-2.09736	50.8415	-19.4796
	EPHB1	-1.40339	11.8081	-1.06557	63.6373	2.5142
	EPHB2	-0.110681	27.8312	-1.32184	48.931	6.13867
	EPHB3	1.64074	2.92547	-2.81974	73.9174	34.8782
	EPHB4	-1.45174	26.5195	12.9171	37.7544	4.51475
	FAK	-1.38955	5.04237	0.0146007	100.029	0.907912
	FER	-2.53877	18.0146	1.41634	96.4909	7.19361
	FES	-6.35263	0.681262	4.52666	93.2617	11.8678
	FGFR1	-2.27899	70.8739	-5.2816	46.8085	3.29974
	FGFR2	-6.21521	81.288	1.69763	45.2915	12.1353
	FGFR3	-1.31456	81.8548	6.11424	86.253	1.40117
	FGFR4	-8.97193	36.912	0.809488	1.96724	1.26672
	FGR	2.9067	99.0155	2.22445	90.227	18.1684
	FLT1	-1.1385	72.5704	22.023	87.1403	4.84623
	FLT3	3.26654	62.7675	6.33848	99.2986	-4.18274
	FLT4	1.40759	90.8228	-6.84878	90.7043	4.92109
	FMS	7.76183	18.5221	82.0259	101.945	-8.85502
	FRK	47.479	99.5284	31.3246	98.7947	13.6278
	FYN [isoform a]	5.8384	92.7466	22.2971	100.276	12.2664
	FYN [isoform b]	-1.24775	86.7717	38.5007	99.6235	15.1899
	HCK	0.452074	99.664	69.2749	96.8013	24.6937
	HER2	16.1106	100.313	98.5808	99.8908	35.8336
	HER4	77.6058	98.6004	2.98189	95.1417	69.8791
	IGF1R	0.465792	7.44766	4.03403	99.1992	0.280845
	INSR	-4.66536	9.50696	2.6908	95.9149	6.62346
	IRR	-0.869705	11.5397	34.2715	77.1253	-6.47432
	ITK	0.87142	93.0957	-2.97564	8.66482	0.654457
	JAK1	-12.9131	-9.5416	-0.374813	32.5462	-2.12379
	JAK2	-9.13783	0.4068	9.65966	14.3393	0.449978
	JAK3	-0.999896	90.9176	10.8319	97.4765	-1.24717
	KDR	6.81393	83.5358	-4.46512	80.6408	-1.65679
	KIT	2.89328	-4.53098	-2.78312	78.8124	-5.95471
	LCK	6.83528	100.251	0.209336	70.8604	30.639
	LTK	10.0605	2.76488	55.8416	100.294	-0.402098
	LYNa	1.93398	98.6894	54.6094	100.763	46.2202
	LYNb	-1.9722	100.129	6.14651	66.1241	26.0609
	MER	-3.37377	0.56475	-2.35262	29.5308	-2.74744
	MET	3.91457	11.5491	1.40955	42.9802	1.43924
	MUSK	-0.581145	1.76496	11.3254	100.108	1.20349
	PDGFRα	1.37953	94.2781	3.65961	88.0842	3.05533
	PDGFRβ	5.35797	54.8098	5.36538	76.8339	5.87231
	PYK2	-3.54548	3.37111	16.3492	100.083	7.26419
	RET	13.7222	87.6564	18.8858	98.9926	51.7735
	RON	7.67927	6.97967	5.03448	33.6322	6.55026
	ROS	1.79052	4.81699	1.89769	60.6711	3.19682
	SRC	10.4573	91.088	25.7477	99.3354	4.75315
	SRM	39.4936	102.201	57.7871	102.161	18.606
	SYK	-19.358	-19.8261	-6.37114	3.98618	-13.0846
	TEC	95.7719	91.9153	95.6219	98.6972	87.8381
	TIE2	-5.3564	29.0432	2.00203	99.7389	-3.49171
	TNK1	-1.79974	6.17055	1.65921	75.6152	3.0711
	TRKA	12.7966	59.1788	8.82769	99.5211	4.27947
	TRKB	13.8052	25.7839	6.57915	101.637	4.4594
	TRKC	11.1164	23.9016	-3.55461	99.5627	5.23228
	TXK	67.6565	98.3771	89.4302	97.0113	43.034
	TYK2	12.8042	6.93	-2.32468	10.7904	-2.77521
	TYRO3	3.11146	11.9486	5.50473	58.3346	-3.18412
	YES	21.8424	102.504	70.6971	100.289	72.6005
	ZAP70	-1.5326	-4.51121	1.90522	8.61351	-3.7478
	AKT1	-6.22788	-9.41318	-12.7053	-8.42948	-12.7965
	AKT2	-2.69072	-3.11525	-4.1101	4.39656	-4.62704
	AKT3	-4.92296	-2.25479	-3.11249	9.4537	-2.20115
	AMPKα1/β1/γ1	-4.92206	-4.12572	-5.51355	12.2086	-7.93373
	AMPKα2/β1/γ1	3.4973	10.2126	-4.90914	40.4594	6.22697
	AurA	2.33708	29.8386	-1.42381	77.822	27.1675
	AurA/TPX2	-4.71395	-2.32735	-0.885126	4.9783	1.1279
	AurB	10.858	-1.09632	-3.88376	57.5198	88.6885
	AurC	7.20677	6.94648	-0.854701	65.0997	39.9719
	BRSK1	-1.79379	-7.3234	-1.87188	12.8328	3.43634
	BRSK2	-10.1451	15.8399	0.0746269	15.8396	7.16618
	BUB1/BUB3	5.51038	5.18782	-5.75308	-0.615901	3.40152
	CaMK1α	-4.28798	13.8168	-0.157325	11.4061	-9.8662
	CaMK1δ	-5.00924	4.845	-1.2612	9.32343	2.74288
	CaMK2α	-3.43059	-1.35327	2.02227	2.91084	-0.987687
	CaMK2β	-1.09366	-2.55518	2.43675	2.17752	-2.88761
	CaMK2γ	-1.85026	-1.82639	1.59747	1.05596	-1.71381
	CaMK2δ	-3.53357	-0.826496	3.06103	14.0999	-7.24019
	CaMK4	-8.4231	2.93348	0.732673	5.83168	-9.89484
	CDC2/CycB1	-0.397311	-1.02893	-6.87559	-7.65432	-10.4779
	CDC7/ASK	-1.64157	-0.990368	-4.07799	-1.26163	-5.6661
	CDK2/CycA2	-5.19074	-11.8767	-2.81829	-1.69345	-4.55859
	CDK2/CycE1	-4.81506	-8.26821	-14.5933	-17.6635	-41.4813
	CDK3/CycE1	-6.14359	0.485531	2.64706	7.04412	-4.77464
	CDK4/CycD3	-13.284	4.00243	-1.70455	0.333072	4.04779
	CDK5/p25	-19.0471	-5.18461	-17.2033	-18.8045	4.92445
	CDK6/CycD3	2.94154	4.31712	3.48903	0.225098	-5.96715
	CDK7/CycH/MAT1	5.2531	4.94355	-9.30272	-12.602	-4.76861
	CDK9/CycT1	15.2674	3.45476	-1.14646	-0.0772897	-6.41358
	CGK2	1.54515	-1.76908	-0.388824	-1.74518	-1.75281
	CHK1	-6.97847	10.1336	16.4616	12.3049	8.67142
	CHK2	-5.77235	14.1364	3.88536	49.8942	7.28422
	CK1α	10.4701	-1.92668	-0.606822	33.4589	9.62767
	CK1γ1	0.33411	3.67521	-3.72598	0.572099	5.92405
	CK1γ2	-7.06864	1.01176	-6.7999	-5.16591	1.27071
	CK1γ3	-14.7177	3.82811	-0.464223	3.7458	-0.926826
	CK1δ	2.76296	7.45879	-3.9122	25.7596	6.20487
	CK1ε	-10.4896	49.5516	4.32125	95.4513	15.8743
	CK2α1/β	5.33592	-11.1144	-1.99557	-2.74522	-1.74083
	CK2α2/β	9.56219	-7.36526	-4.11949	-3.55336	4.11912
	CLK1	-8.1067	-7.28977	4.66262	0.631792	-2.60671
	CLK2	-6.97023	1.28196	7.61819	56.2821	10.5358
	CLK3	-14.9052	1.52812	-3.73385	-2.1943	14.8663
	CRIK	-5.14365	-0.165497	-2.4039	-5.2593	-3.77091
	DAPK1	-17.4542	-3.80175	-1.92865	-7.4391	-0.51495
	DCAMKL2	4.63424	-9.44758	0.322509	-1.82384	0.0764643
	DYRK1A	-4.56679	-3.53968	-4.37364	-2.18111	-2.78279
	DYRK1B	-19.4907	1.91138	5.39053	-3.58986	12.0372
	DYRK2	-16.0119	-1.82583	12.5526	-2.65978	-4.1385
	DYRK3	0.352973	-3.92615	-6.20172	-5.6279	7.53654
	EEF2K	-12.1396	1.14549	0.514403	0.235156	-0.123138
	Erk1	-2.3771	1.74241	-9.3357	61.736	-1.16292
	Erk2	-2.01998	-6.90251	-4.90575	67.1584	6.64367
	Erk5	-2.11582	3.88603	3.75867	15.7606	0.510408
	GSK3α	2.47267	2.24362	-7.10643	-3.84701	-5.29821
	GSK3β	-2.38579	-3.99568	-9.20564	-7.91883	-23.0138
	Haspin	5.30514	2.52935	-1.75491	-1.39798	-3.18083
	HGK	-1.41692	-0.0248583	5.63348	72.7828	3.60106
	HIPK1	-14.5621	4.25873	-3.57634	2.16152	2.97278
	HIPK2	-11.4447	2.00928	-0.320736	3.26314	0.188931
	HIPK3	-12.0352	1.67133	-2.4219	5.33521	3.0606
	HIPK4	-9.54282	2.59533	7.19332	13.7701	2.58382
	IKKα	-1.44501	4.33503	-9.90746	1.79641	-16.2223
	IKKβ	-6.97806	-0.348432	-0.689593	-1.18216	0.576901
	IKKε	1.45936	-0.696004	6.00621	11.6356	5.28008
	IRAK1	-7.06499	-10.7966	-2.53343	-0.387051	-6.45823
	IRAK4	-6.54672	-5.09056	1.03413	2.37849	-1.1141
	JNK1	-0.882322	-2.32805	-3.49241	-3.89468	-0.294832
	JNK2	-1.85197	-2.82602	-1.178	4.229	7.4122
	JNK3	-0.893471	0.979381	-7.63519	-2.93222	0.49217
	LATS2	-7.44604	5.44604	-0.0723484	70.9593	2.5741
	LOK	3.37479	24.1454	4.82759	83.9724	-1.51081
	MAP4K2	-11.2098	-4.42832	-2.68404	78.0265	3.56441
	MAPKAPK2	-20.5069	-12.6463	-8.82395	-7.90269	-13.0016
	MAPKAPK3	-11.1475	-6.49893	-12.219	-15.8766	-18.6292
	MAPKAPK5	-1.87322	-2.4423	-3.598	-2.45939	-1.10271
	MARK1	-3.49231	2.46154	-5.93032	2.14974	-8.44268
	MARK2	-9.23816	2.66979	-20.5871	-4.16202	2.2117
	MARK3	-2.57069	-5.88403	-1.28402	10.97	5.63643
	MARK4	-15.2406	-14.2606	-7.421	20.897	-2.93445
	MELK	-0.540329	8.0789	-0.630652	81.247	-5.1321
	MINK	-1.13035	-6.41266	-1.27269	46.6689	-0.789241
	MNK1	11.5888	14.5158	-4.39326	7.10045	2.15066
	MNK2	12.3654	19.7534	-5	56.1201	7.3425
	MRCKα	-7.46946	-0.62115	-0.931258	9.49639	0.626814
	MRCKβ	-15.9122	-7.54754	-1.22955	-5.25353	0.614001
	MSK1	-7.68271	-1.18483	0.565114	11.3023	4.32366
	MSK2	1.53326	-2.08912	-3.97094	5.69492	1.56952
	MSSK1	-4.85788	1.53761	-2.30919	-0.947982	-8.63465
	MST1	3.91436	4.14073	-3.08501	96.5494	10.9731
	MST2	-3.46339	16.6531	1.56033	86.9616	6.74281
	MST3	-2.52287	7.79041	0.0873267	60.1026	0.66861
	MST4	-6.4218	1.4595	-1.00312	57.5088	-7.97284
	NDR1	-6.3227	2.65243	-1.85658	3.33988	1.19891
	NDR2	-6.40941	3.47405	0.504779	-0.24702	-4.16267
	NEK1	-7.45903	3.72952	-4.05683	-1.75217	-2.2397
	NEK2	-6.34992	6.63733	-0.589829	74.6373	2.00296
	NEK4	-4.76152	4.64757	0.953419	7.10978	-3.17947
	NEK6	-5.53594	0.769834	-1.03046	-0.80248	-2.92027
	NEK7	-10.6827	0.689833	1.9337	3.06498	-2.19382
	NEK9	-3.18156	-3.28054	-1.98275	-0.83245	-2.19943
	NIM1K	-7.33115	-2.33058	-1.66193	-2.2089	-1.08342
	NuaK1	-3.50834	6.69549	-7.18472	3.95051	4.01919
	NuaK2	3.1129	6.37474	0.523641	24.7035	-0.227755
	p38α	-0.751742	-2.70749	-1.11032	2.08821	-2.18193
	p38β	-3.08376	9.05527	4.54492	12.0802	2.61475
	p38γ	-1.73652	3.50643	3.8233	0.723059	-2.04619
	p38δ	-1.73903	-3.67515	-6.43458	-5.78789	-1.91816
	p70S6K	-13.7266	19.2771	-3.20632	4.50743	-0.477612
	p70S6Kβ	-14.1685	0.869998	-0.466905	4.29827	10.0134
	PAK1	-0.369138	6.56581	-2.56333	79.3275	5.7255
	PAK2	-5.1962	-5.81451	9.81709	93.6791	8.28564
	PAK4	-1.64871	10.6477	-11.3515	53.0862	4.35099
	PAK5	-0.369942	12.4239	0.606359	66.8142	-1.29705
	PAK6	-8.73973	8.59779	11.1882	64.7176	4.11743
	PASK	-5.37376	-0.0436891	-2.55137	21.7625	3.07472
	PBK	-15.2854	-9.30383	-3.947	-7.4852	-3.78949
	PDHK2	0.164427	-1.0795	5.00443	4.18092	0.0571853
	PDHK4	0.391369	-1.08949	0.135554	-2.73044	3.7574
	PDK1	-1.47232	-2.01427	0.546875	2.53906	-1.19218
	PEK	8.38781	7.46975	2.07151	49.6595	-9.34669
	PGK	-3.70305	1.88955	-2.63524	-2.11284	0.9406
	PHKG1	-4.15582	1.52934	2.38484	7.45944	4.81249
	PHKG2	0.00604595	0.816203	4.22044	5.39472	7.26634
	PIM1	-4.2763	-4.11295	-10.5417	-15.0662	3.9456
	PIM2	-16.503	-5.08896	-6.88918	-5.5132	-1.91052
	PIM3	-0.0375689	-0.24066	-7.84154	-5.54596	1.44488
	PKACα	-5.13616	-10.7818	-12.5532	0.947776	-26.6212
	PKACβ	-13.0864	-9.04117	-8.41407	12.5946	-8.02229
	PKACγ	1.68229	4.89792	-4.61847	11.1228	1.35814
	PKCα	-16.8872	0.744631	-2.62875	-0.6352	11.69
	PKCβ1	-10.9742	-2.90137	0.362677	-3.06627	5.7807
	PKCβ2	-12.0433	1.78237	-1.65668	-1.78886	-8.67201
	PKCγ	-7.43396	0.797032	-2.23664	0.0597576	3.03751
	PKCδ	-8.63529	0.52489	-6.31556	6.95782	-3.97944
	PKCε	-8.61816	7.62549	7.89403	12.5769	18.1164
	PKCζ	-5.4446	10.2786	0.367497	-0.775827	-3.37735
	PKCη	-3.18357	3.27325	4.22106	5.25094	3.32436
	PKCθ	-8.13207	-1.12735	-3.08702	-0.205802	4.93524
	PKCι	-8.38381	2.22922	-7.7592	-1.2932	0.507299
	PKD1	-9.47504	3.21985	5.15651	7.44646	4.89496
	PKD2	-9.87991	-3.20486	2.3072	7.64794	-6.50057
	PKD3	-2.07033	5.484	13.0814	16.2878	2.18148
	PKN1	11.2873	8.5817	-11.1392	5.56962	15.8066
	PKR	7.19237	5.63258	-1.40969	29.5742	7.38726
	PLK1	-2.56965	-2.27548	-0.741191	1.27582	1.53121
	PLK2	2.47295	1.71733	0.329272	3.06223	2.88607
	PLK3	1.7579	1.52648	-4.38611	5.12544	-1.13068
	PRKX	-4.58545	0.659898	-0.956076	1.64888	9.50595
	QIK	-0.215414	4.69922	-4.19426	81.7626	8.30031
	ROCK1	-7.78039	-5.41985	-1.56858	16.0522	-4.30061
	ROCK2	-2.29075	3.73505	-3.24357	15.5476	1.18058
	RSK1	3.57271	5.46927	-2.78669	17.8428	5.53331
	RSK2	0.0539811	7.41341	-5.92893	7.48481	2.953
	RSK3	1.1298	8.79927	-7.11079	19.5367	1.65124
	RSK4	4.21332	5.51772	-6.04784	-2.324	-0.119023
	SGK	-5.11103	-21.3723	-0.674536	1.15635	3.54738
	SGK2	-19.4189	6.0868	-2.33405	2.52294	-0.160268
	SGK3	-11.8482	0.579348	-3.7037	-3.28042	-2.68151
	SIK	0.255844	8.12885	-1.99331	96.5619	-2.28389
	skMLCK	-17.4752	-16.735	-2.7049	2.60321	-3.69004
	SLK	1.60698	12.1052	2.35805	52.7369	-0.399883
	SRPK1	-4.72788	1.19773	-5.78431	6.73203	8.96699
	SRPK2	0.685679	3.01283	-2.34737	1.38081	-2.33611
	TAOK2	5.31403	5.24737	4.00109	41.3144	1.73624
	TBK1	2.13901	0.825286	0.115432	1.71373	2.58099
	TNIK	-0.812046	-1.61871	6.43554	85.9588	-3.37999
	TSSK1	-7.14656	9.10168	2.12576	5.67861	-0.584659
	TSSK2	-3.11101	-3.91325	0.571489	-0.836067	-11.7142
	TSSK3	-7.85214	-3.87479	0.315457	2.56436	-1.39829
	WNK1	5.36171	2.30415	0	8.77677	-5.02332
	WNK2	0.786934	5.67186	1.99667	47.357	11.5846
	WNK3	-0.258753	6.84079	5.7	52.9571	2.54031
	SPHK1	-3.14978	-3.38119	-15.3259	-5.57097	-10.146
	SPHK2	6.90259	9.65896	-6.639	1.97095	-12.4247
