# Supplementary material for: Combined cellular and biochemical profiling of Bruton’s tyrosine kinase inhibitor nemtabrutinib reveals potential application in MAPK-driven cancers
Source: Front Oncol. 2025 Oct 22;15:1667291. doi: 10.3389/fonc.2025.1667291 (PMC12586182; doi:10.3389/fonc.2025.1667291)
Supplement: Supplementary file 7 [file Table4.xlsx]

## Sheet: IC50 values in nM
	Supplementary Table S4: IC50 values (in nmol/L) of nemtabrutinib in 160 human cancer cell line viability assays
	Cell line name	nemtabrutinib
	11-18	2623.04
	5637	3455.58
	769-P	4006.04
	786-O	6715.29
	A-172	10571.2
	A-204	6754.09
	A-375	404.006
	A-388	5325.47
	A-427	1234.76
	A-498	6402.33
	A-549	7263.74
	A-673	3601.34
	A-704	16252.7
	ACHN	2287.95
	AN3-CA	1189.05
	AP-1060	736.245
	AsPC-1	3826.59
	AU565	3257.9
	BL-70	498.079
	BT-20	14533.4
	BT-474	3106.99
	BT-549	8070.33
	BxPC-3	2608.7
	C-33 A	1322.45
	CAL-27	1291.6
	CCF-STTG1	16711.2
	CCRF-CEM	13660.6
	CCRF-HSB-2	370
	COLO 205	653.837
	COLO 829	1543.84
	CTV-1	701.735
	Daoy	7171.71
	DB	17280.4
	DEL	15448.1
	DLD-1	4599.22
	DoHH2	486.412
	DoTc2 4510	1414.1
	DU145	1642.25
	DU4475	1133.41
	EoL-1	59.0278
	ES-2	928.936
	FaDu	1300.68
	G-361	1081.3
	H9	1324.91
	HCC1954	1315.72
	HCC4006	6175.32
	HCC827	4718.34
	HCT 116	1646.53
	HCT 15	5777.23
	HEC-1	4582.34
	HEC-1-B	375.817
	HEC-251	177.548
	HEC-6	22273.2
	Hep-G2	979.077
	HL-60	2181.21
	Hs 578T	11409.3
	Hs 746.T	11410.5
	Hs 766T	1815.66
	Hs 852.T	4024.08
	HT	>31600
	HT-1080	4798.85
	HT-29	368.676
	HuTu 80	1680.85
	J82	7927.15
	JAR	18063.2
	JM-1	23830.5
	Jurkat E6.1	266.783
	K-562	2572.18
	Kasumi-1	1407.23
	KATO III	1124.62
	KG-1	1409.82
	KLE	2111.75
	KMS-11	4649.29
	Ku812	1431.01
	L-82	14022.6
	LC-2/ad	1259.1
	LNCaP clone FGC	> 31600
	LoVo	2360.16
	LS174T	1744.43
	LS411N	767.414
	MCF-7	12062.2
	MDA-MB-231	2588.38
	MDA-MB-453	5314.82
	MDA-MB-468	6249.04
	MeWo	10206.4
	MG-63	5818.63
	MIA PaCa-2	2770.29
	MKN45	5257.64
	MM1.R	8233.85
	MM1.S	5483.9
	MOLM-13	1002.03
	MOLT-4	6873.96
	MSTO-211H	3860.87
	MV4-11	1351.73
	NCC-IT	4614.84
	NCI-H1650	9803.66
	NCI-H1975	2315.28
	NCI-H2052	5235.03
	NCI-H2172	447.319
	NCI-H2228	7495.76
	NCI-H226	4624.51
	NCI-H2452	5461.42
	NCI-H460	5732.76
	NCI-H661	2377.99
	NCI-H716	1464.19
	NCI-H82	12315.4
	NOMO-1	4776.04
	OVCAR-3	578.27
	PA-1	3030.7
	PC-3	26760
	PFSK-1	11252.1
	RD	3439.4
	RD-ES	4169.81
	REC-1	2040.62
	Rh30	5519.93
	RKO	1214.87
	RL	4060.65
	RL95-2	1180.19
	RPMI-7951	2224.18
	RS4;11	7803.55
	RT-4	1700.89
	SHP-77	14614.5
	SK-BR-3	1850.4
	SK-N-AS	2813.85
	SK-N-FI	3944.17
	SK-N-MC	7398.92
	SK-N-SH	3434.19
	SK-OV-3	4951.24
	SNU-16	1810.3
	SNU-5	8052.52
	SNU-C2B	2919.82
	SR	9149.72
	SU-DHL-1	6219.48
	SU-DHL-6	577.48
	SUP-T1	12121.7
	SW1573	6302.63
	SW48	445.005
	SW480	3337.68
	SW620	2451.35
	SW626	3126.18
	SW684	11889.7
	SW780	2793.9
	SW837	3812.81
	SW872	666.323
	SW900	2289.29
	SW948	3571.02
	SW982	10653.3
	T24	2790.6
	T98G	4520.57
	TCCSUP	7694.66
	THP-1	1548.04
	TOV-112D	2762.18
	TOV-21G	3781.46
	TT	5329.97
	U-118MG	12867.4
	U2OS	2665.18
	U-87MG ATCC	12036.1
	UM-UC-3	5347.15
	UWB1.289	2492.1
	VA-ES-BJ	7977.95
